# Supplementary material for: Collateral Circulation and BNP in Predicting Outcome of Acute Ischemic Stroke Patients with Atherosclerotic versus Cardioembolic Cerebral Large-Vessel Occlusion Who Underwent Endovascular Treatment
Source: Brain Sci. 2023 Mar 24;13(4):539. doi: 10.3390/brainsci13040539 (PMC10137090; doi:10.3390/brainsci13040539)
Supplement: Supplementary file 1 [file brainsci-13-00539-s001.zip]

Archive with 2 entries (2 files):
- supplementary material-Tables.pdf
- supplementary materials-Figures.pdf
